# Supplementary material for: Knowledge, Emotions and Stressors in Front-Line Healthcare Workers during the COVID-19 Outbreak in Mexico
Source: Int J Environ Res Public Health. 2021 May 25;18(11):5622. doi: 10.3390/ijerph18115622 (PMC8197458; doi:10.3390/ijerph18115622)
Supplement: Supplementary file 1 [file ijerph-18-05622-s001.zip]

Archive with 1 entries (1 files):
- ijerph-1197840-supplementary.pdf
